# Supplementary material for: AFLP and MS-AFLP Analysis of the Variation within Saffron Crocus (Crocus sativus L.) Germplasm
Source: PLoS One. 2015 Apr 17;10(4):e0123434. doi: 10.1371/journal.pone.0123434 (PMC4401542; doi:10.1371/journal.pone.0123434)
Supplement: S3 Table — (XLSX) [file pone.0123434.s009.xlsx]

## Sheet: Crocus_diversity_indices
INDICES OF CLONAL DIVERSITY	AFLP					INDICES OF CLONAL DIVERSITY	MS-AFLP
accession	sample size	number of genotypes (gen)	effective number of genotypes (eff)	genotypes present	genotypic diversity (div)	accession	sample size	number of genotypes (gen)	effective number of genotypes (eff)	genotypes present	genotypic diversity (div)
1611	5	1	1	A1	0	1611	5	1	1	M1	0
1610	5	2	1.47059	A1, A2	0.4	1610	5	1	1	M1	0
1644	5	1	1	A1	0	1644	5	1	1	M1	0
1645	5	1	1	A1	0	1645	5	1	1	M1	0
1638	5	1	1	A1	0	1638	5	1	1	M1	0
1584	5	1	1	A1	0	1584	5	1	1	M1	0
1585	5	1	1	A1	0	1585	5	1	1	M1	0
1613	5	2	1.47059	A1, A3	0.4	1613	5	1	1	M1	0
1587	5	1	1	A1	0	1587	5	1	1	M1	0
1615	5	1	1	A1	0	1615	5	1	1	M1	0
1612	5	1	1	A1	0	1612	5	1	1	M1	0
1614	5	1	1	A1	0	1614	5	1	1	M1	0
1642	5	1	1	A1	0	1642	5	1	1	M1	0
1746	5	1	1	A1	0	1746	5	1	1	M1	0
1643	5	1	1	A1	0	1643	5	1	1	M1	0
1809	5	1	1	A1	0	1809	5	1	1	M1	0
1719	5	1	1	A1	0	1719	5	1	1	M1	0
1678	5	1	1	A1	0	1678	5	1	1	M1	0
1679	5	1	1	A1	0	1679	5	1	1	M1	0
1617	1	1	1	A1	—	1617	4	1	1	M1	0
1586	1	1	1	A1	—	1586	4	1	1	M1	0
1616	1	1	1	A1	—	1616	5	2	1.47059	M1, M2	0.4
2533	1	1	1	A1	—	2533	5	1	1	M1	0
1630	1	1	1	A1	—	1630	5	1	1	M1	0
1637	1	1	1	A1	—	1637	5	1	1	M1	0
1747	1	1	1	A1	—	1747	5	1	1	M1	0
1808	1	1	1	A1	—	1808	5	2	1.47059	M1, M3	0.4
1634	1	1	1	A1	—	1634	5	1	1	M1	0
1628	1	1	1	A1	—	1628	5	1	1	M1	0
2536	1	1	1	A1	—	2536	5	1	1	M1	0
1631	1	1	1	A1	—	1631	5	1	1	M1	0
1647	1	1	1	A1	—	1647	5	1	1	M1	0
1669	1	1	1	A1	—	1669	5	1	1	M1	0
1648	1	1	1	A1	—	1648	5	1	1	M1	0
1668	1	1	1	A1	—	1668	5	1	1	M4	0
1677	1	1	1	A1	—	1677	5	2	1.47059	M1, M5	0.4
1675	1	1	1	A1	—	1675	5	1	1	M1	0
1722	1	1	1	A1	—	1722	5	1	1	M1	0
1723	1	1	1	A1	—	1723	5	1	1	M1	0
2517	1	1	1	A1	—	2517	5	1	1	M1	0
2476	1	1	1	A1	—	2476	5	1	1	M1	0
1857	1	1	1	A1	—	1857	5	1	1	M1	0
1858	1	1	1	A1	—	1858	5	1	1	M1	0
1618	1	1	1	A1	—	1618	5	1	1	M1	0
1619	1	1	1	A1	—	1619	5	1	1	M1	0
1624	1	1	1	A1	—	1624	5	1	1	M1	0
1625	1	1	1	A1	—	1625	5	1	1	M1	0
1620	1	1	1	A1	—	1620	5	1	1	M1	0
1621	1	1	1	A1	—	1621	5	1	1	M1	0
1622	1	1	1	A1	—	1622	5	1	1	M1	0
1623	1	1	1	A1	—	1623	5	1	1	M1	0
1627	1	1	1	A1	—	1627	5	1	1	M1	0
2519	1	1	1	A1	—	2519	5	1	1	M1	0
1640	1	1	1	A1	—	1640	5	1	1	M1	0
1636	1	1	1	A1	—	1636	5	1	1	M1	0
1671	1	1	1	A1	—	1671	5	1	1	M1	0
1672	1	1	1	A1	—	1672	5	1	1	M1	0
1673	1	1	1	A1	—	1673	3	1	1	M1	0
1674	1	1	1	A1	—	1674	3	1	1	M1	0
1649	1	1	1	A1	—	1649	3	1	1	M1	0
2518	1	1	1	A1	—	2518	5	2	1.47059	M1, M6	0.4
2520	1	1	1	A1	—	2520	5	1	1	M1	0
2522	1	1	1	A1	—	2522	5	1	1	M1	0
1606	1	1	1	A1	—	1606	3	1	1	M1	0
1608	1	1	1	A1	—	1608	3	1	1	M1	0
1609	1	1	1	A1	—	1609	3	1	1	M1	0
1626	1	1	1	A1	—	1626	3	1	1	M1	0
1639	1	1	1	A1	—	1639	3	3	3	M7, M8, M9	1
1641	1	1	1	A1	—	1641	3	1	1	M1	0
1646	1	1	1	A1	—	1646	3	1	1	M10	0
2464	1	1	1	A1	—	2464	4	1	1	M1	0
2523	1	1	1	A1	—	2523	5	1	1	M1	0
2865	1	1	1	A1	—	2865	5	1	1	M1	0
2874	1	1	1	A1	—	2874	5	1	1	M1	0
Fra	13	1	1	A1	0	Fra	13	7	4.56757	M1, M11, M12, M13, M14, M15, M16	0.846154
IRN	9	5	2.7931	A1, A4, A5, A6, A7	0.722222	IRN	9	4	2.6129	M1, M17, M18, M19	0.694444
AFG	1	1	1	A8	—	AFG	1	1	1	M20	—
IND	2	1	1	A9	0	IND	2	1	1	M21	0
AZR	2	1	1	A1	0	AZR	2	1	1	M1	0
ITA	2	1	1	A10	0	ITA	2	1	1	M1	0
TUR	2	1	1	A11	0	TUR	2	1	1	M22	0
ARG	1	1	1	A12	—	ARG	1	1	1	M23	—
Gre	6	1	1	A1	0	Gre	6	6	6	M1, M24, M25, M26, M27, M28	1
total	188			12		total	385			28
